# Supplementary material for: Genome-Wide Association Analysis of Fruit Shape-Related Traits in Areca catechu
Source: Int J Mol Sci. 2023 Feb 28;24(5):4686. doi: 10.3390/ijms24054686 (PMC10003628; doi:10.3390/ijms24054686)
Supplement: Supplementary file 1 [file ijms-24-04686-s001.zip]

Archive with 2 entries (2 files):
- Additional file Figure.pdf
- Additional file Table.xlsx
